# Supplementary material for: DNA Damage Repair Classifier Defines Distinct Groups in Hepatocellular Carcinoma
Source: Cancers (Basel). 2022 Sep 1;14(17):4282. doi: 10.3390/cancers14174282 (PMC9454479; doi:10.3390/cancers14174282)
Supplement: Supplementary file 1 [file cancers-14-04282-s001.zip]

Archive with 2 entries (2 files):
- cancers-1878543-SupplementalData.xlsx
- cancers-1878543-supplementary.pdf
